# Supplementary material for: Plant microbiome analysis after Metarhizium amendment reveals increases in abundance of plant growth-promoting organisms and maintenance of disease-suppressive soil
Source: PLoS One. 2020 Apr 10;15(4):e0231150. doi: 10.1371/journal.pone.0231150 (PMC7147777; doi:10.1371/journal.pone.0231150)
Supplement: S1 File — (XLSX) [file pone.0231150.s001.xlsx]

## Sheet: 16S_Genus
	X028H05.P.BN.P5_unclassified	X0319.6A21_unclassified	X0319.6E2_unclassified	X0319.6G20_unclassified	X0319.7L14_unclassified	X11.24_unclassified	X125ds10_unclassified	X211ds20_unclassified	X258ds10_unclassified	X32.20_unclassified	X4.29	X5B.12_unclassified	A17	A4b_unclassified	A89_unclassified	ABS.6_unclassified	ABY1_unclassified	Acetobacteraceae_unclassified	Achromobacter	Acidimicrobiales_unclassified	Acidobacteria.5_unclassified	Acidobacteria.6_unclassified	Acidobacteria_unclassified	Acidobacteriaceae_unclassified	Acinetobacter	Actinoallomurus	Actinobacteria_unclassified	Actinocorallia	Actinomadura	Actinomycetales_unclassified	Actinomycetospora	Actinoplanes	Actinopolymorpha	Actinospicaceae_unclassified	Actinosynnemataceae_unclassified	Adhaeribacter	Aeromicrobium	Aeromonas	Aetherobacter	Afifella	agg27_unclassified	Agrobacterium	Agromyces	AK1AB1_02E_unclassified	AKIW659_unclassified	AKIW781_unclassified	AKIW874_unclassified	Akkermansia	AKYG1722_unclassified
R-B1	0	0	0.000353107	0	0.000353107	0.000706215	0	0.000353107	0.000353107	0	0	0	0.000353107	0	0	0.000353107	0	0	0.00176554	0.000353107	0.000706215	0	0	0.000706215	0.0049435	0	0	0	0.000706215	0.00459039	0	0.000353107	0	0.000353107	0.00353107	0.000706215	0.00141243	0	0.000353107	0	0	0.0550847	0.000706215	0	0	0	0	0.000353107	0
R-B2	0	0.000387898	0	0	0.000387898	0	0	0	0	0.000775795	0	0	0	0	0	0	0	0.000387898	0.00310318	0.00155159	0.00271528	0	0	0	0.00659426	0.000387898	0.000387898	0	0.000387898	0.00930954	0	0.000387898	0	0.000775795	0.00271528	0.000387898	0.000387898	0	0.000775795	0.000387898	0	0.0422808	0.00116369	0	0	0	0	0.000387898	0
R-B3	0	0	0.000395257	0	0.000790514	0	0	0	0.000395257	0.000395257	0	0	0.000395257	0	0	0	0	0.000395257	0.0027668	0.00158103	0.00158103	0	0	0	0.0027668	0	0.00197628	0	0	0.00395257	0	0	0	0	0.00750988	0.000395257	0.000395257	0	0.000395257	0.000790514	0	0.0320158	0	0	0	0	0	0	0
R-BF-1	0	0.00067981	0	0	0	0	0	0	0	0.000339905	0	0	0.00067981	0.000339905	0	0	0	0	0.00169952	0.000339905	0.00101971	0	0	0.00067981	0.00373895	0.00067981	0.00067981	0	0	0.00747791	0	0	0	0	0.00169952	0.000339905	0.000339905	0	0	0	0	0.0271924	0	0	0	0	0	0	0
R-BF-2	0	0.000729927	0	0.000729927	0.000729927	0	0	0	0	0	0	0	0.000364964	0.000364964	0	0	0	0	0.00328467	0	0	0	0	0.000729927	0.0138686	0.000364964	0.00109489	0	0.000729927	0.00547445	0	0.000364964	0	0	0.00291971	0	0.00145985	0	0.00145985	0	0	0.0281022	0	0.000364964	0	0	0	0	0
R-BF-3	0	0.000265252	0	0	0.00106101	0	0	0	0	0.000530504	0	0	0.000530504	0.000530504	0	0	0	0.000530504	0.00265252	0.000265252	0.000795756	0	0	0.000530504	0.0061008	0.000795756	0.000795756	0.000265252	0.000265252	0.00954907	0	0	0	0.000795756	0.00318302	0.00106101	0.000530504	0	0.000530504	0	0	0.032626	0.000265252	0	0	0	0	0	0
R-BFi-1	0	0.000622278	0	0	0.00186683	0	0	0	0	0	0	0	0.000311139	0	0	0	0	0	0.000933416	0.000311139	0.000933416	0	0	0.000933416	0.000933416	0.00124456	0.000933416	0	0	0.011201	0	0	0	0.000311139	0.00217797	0.000311139	0.00124456	0	0.00186683	0	0	0.0130678	0	0	0	0	0	0.000311139	0
R-BFi-2	0	0.0004095	0.0004095	0	0.000819001	0	0	0	0	0	0	0	0.0004095	0	0	0	0	0.0004095	0.0020475	0.0004095	0.0020475	0	0	0.001638	0.001638	0.000819001	0.0012285	0	0	0.00982801	0	0.0004095	0	0.000819001	0.0036855	0	0.0004095	0	0.0004095	0	0	0.0151515	0.0004095	0	0	0	0	0	0
R-BFi-3	0	0	0.000252016	0	0.000504032	0	0	0	0	0.000504032	0	0	0.00100807	0	0	0	0	0	0.00126008	0.000252016	0.000504032	0	0	0.000252016	0.000756048	0.000504032	0.000756048	0.000252016	0.000252016	0.00579637	0	0.000504032	0	0.000504032	0.00302419	0.000252016	0.000504032	0	0.00100807	0	0	0.0236895	0.000252016	0	0	0	0	0	0
R-Bi-1	0	0.000292912	0	0	0.000585823	0	0	0	0	0	0	0	0.000585823	0	0	0	0	0	0.00351494	0	0.000292912	0	0.000292912	0.00117165	0.0076157	0	0.000292912	0	0.000585823	0.00673697	0	0	0	0.000585823	0.00175747	0	0	0	0.000585823	0.000292912	0	0.0483304	0	0.000585823	0	0	0	0	0
R-Bi-2	0	0.000605144	0.000302572	0	0.002118	0	0	0	0.000302572	0	0	0.000302572	0	0.000302572	0	0	0	0.00121029	0.00242057	0.00181543	0.00151286	0	0	0.000302572	0.00907716	0.000605144	0.00121029	0	0	0.0121029	0	0	0	0.000605144	0.00453858	0	0.000302572	0	0.00272315	0	0	0.0323752	0.000302572	0	0	0	0	0	0
R-Bi-3	0	0	0.000553557	0	0.000553557	0	0	0	0.000276778	0.000276778	0	0	0	0.000553557	0	0	0.000276778	0	0.000830335	0.00138389	0.000276778	0	0.000276778	0.000553557	0.00442845	0.00110711	0.00138389	0	0	0.00774979	0	0	0	0.00110711	0.00608912	0.000553557	0.000830335	0	0.000553557	0	0	0.0279546	0.000276778	0	0	0	0	0	0
S-B1	0.000213972	0.00952177	0.000748903	0	0.00577726	0.000320959	0.000320959	0	0	0.00288863	0	0.00117685	0.000427945	0.000320959	0.000106986	0.000748903	0	0.000641917	0.00395849	0.00534931	0.00502835	0.000106986	0.000106986	0.00192575	0.00117685	0.000748903	0.00267466	0	0	0.0023537	0	0	0	0	0.000106986	0.00267466	0.000106986	0.000106986	0.00117685	0.000320959	0.00128383	0.00556328	0.000641917	0.000213972	0	0	0.000106986	0	0.000213972
S-B2	0.000207426	0.0157644	0.00145198	0.000103713	0.00674134	0.000622278	0	0	0.000622278	0.00435594	0.000207426	0.000518565	0.000207426	0.000622278	0	0.00072599	0.000103713	0.000414852	0	0.0072599	0.00601535	0.000103713	0.00145198	0.00155569	0.000414852	0.00145198	0.00477079	0	0.000103713	0.00414852	0	0	0	0	0	0.00342253	0.000103713	0	0.00217797	0.000207426	0.00197055	0.00134827	0.000518565	0.000207426	0.000103713	0.000103713	0.000207426	0.000103713	0
S-B3	0.000176694	0.010955	0.000706776	8.83e-05	0.00565421	0.000265041	0	8.83e-05	0.00088347	0.00494743	8.83e-05	0.000618429	0.000176694	0.000618429	0.000265041	0.000530082	0	0.00132521	0.000618429	0.00609595	0.0058309	0	0.00106016	0.00106016	0	0.00167859	0.00247372	0	0	0.00468239	0	0	8.83e-05	0	0.000353388	0.00212033	8.83e-05	0	0.00212033	0.000353388	0.00132521	0.00265041	0.00088347	0.000441735	0.000265041	8.83e-05	0	0	0
S-BF-1	0.000417362	0.0116861	0.00114775	0	0.00406928	0.000417362	0	0	0.000521703	0.00469533	0	0.000521703	0	0.000417362	0.000208681	0.000417362	0.000104341	0.00125209	0.000313022	0.00323456	0.00615609	0.000104341	0.000834725	0.00177379	0.000313022	0.00146077	0.00250417	0.000104341	0.000104341	0.00406928	0.000104341	0	0	0	0.000104341	0.00323456	0.000104341	0	0.00146077	0	0.00114775	0.000834725	0	0.000313022	0.000208681	0	0	0	0
S-BF-2	0.000187266	0.00861423	0.000749064	9.36e-05	0.00524345	0.000655431	0	0	0.000468165	0.00608614	9.36e-05	0.000468165	0.000280899	0.000187266	0	0.00102996	0	0.00159176	0.000468165	0.00477528	0.00655431	0	0.000280899	0.00243446	0.000280899	0.0011236	0.00262172	9.36e-05	9.36e-05	0.00299626	0	0	0	0	0	0.00337079	0.000187266	0.000187266	0.00252809	0.000187266	0.00187266	0.00102996	0.000374532	0.000187266	9.36e-05	0	0	0	9.36e-05
S-BF-3	0	0.00960326	0.00038801	0.000194005	0.00310408	9.7e-05	0	0	0.000776021	0.00339509	9.7e-05	0.00038801	0	0.000194005	0	0.00038801	0	0.000582016	0.000776021	0.00562615	0.00543215	9.7e-05	0.000776021	0.00145504	0.00242507	0.000776021	0.00223106	0	0	0.00291008	0	0	9.7e-05	0	0.00038801	0.00184305	0.000291008	0.00038801	0.00135804	0	0.000582016	0.00300708	0.000485013	9.7e-05	9.7e-05	9.7e-05	9.7e-05	0	0
S-BFi-1	9.39e-05	0.00938967	0.000938967	9.39e-05	0.00544601	0.000469484	0.000187793	0	0.000187793	0.00394366	0.000187793	0.000375587	0.000375587	0.000657277	9.39e-05	0.000375587	9.39e-05	0.00140845	0.000469484	0.00553991	0.00638498	0	0.000657277	0.00253521	9.39e-05	0.00215962	0.00366197	0	9.39e-05	0.00535211	0	0	0	9.39e-05	9.39e-05	0.00309859	0.000187793	0	0.00122066	9.39e-05	0.000938967	0.00056338	0.000375587	0.00028169	0	9.39e-05	0.000187793	0	9.39e-05
S-BFi-2	8.63e-05	0.00811534	0.001554	0	0.00656134	0.000431667	0	0	0.000777001	0.004403	0.000345334	0.00112233	0.000345334	0.000604334	0	0.00112233	0.000172667	0.000690667	0.000259	0.00699301	0.00656134	0	0.000690667	0.00138134	0.000172667	0.00164033	0.00293534	0	0	0.00604334	0	0	0	0	0	0.00276267	0	0	0.001295	0.000172667	0.00164033	0.000777001	0.000690667	0.000259	0	0.000172667	0.000172667	0	8.63e-05
S-BFi-3	0	0.00789696	0.000940115	0.000188023	0.00601673	0.000282034	9.4e-05	0	0.000564069	0.00376046	0	0.000564069	0.000470057	0.000376046	0	0.000376046	0	0.000940115	0.000376046	0.00648679	0.00460656	0	0.000470057	0.00169221	0.000752092	0.00169221	0.00451255	0	9.4e-05	0.00282034	0	9.4e-05	0	0	0.000376046	0.00178622	0.000282034	0	0.00178622	9.4e-05	0.00112814	0.00159819	0.000752092	0.000564069	0.000188023	0.000282034	0.000188023	0	0
S-Bi-1	0.000109673	0.011735	0.000987059	0.000109673	0.00679974	0.000438693	0.000219346	0	0.00032902	0.00318052	0.000219346	0.000767712	0.000877385	0.000767712	0.000219346	0.000438693	0	0.00142575	0.000219346	0.00844483	0.00493529	0	0.00142575	0.00153542	0.00032902	0.00274183	0.00361921	0	0.000219346	0.00427725	0	0	0	0	0	0.00383856	0.000219346	0	0.00120641	0.000438693	0.00175477	0.00153542	0	0.000219346	0.000109673	0	0.00032902	0	0
S-Bi-2	0.000295043	0.0110149	0.00088513	0	0.00521243	0.000393391	0	0	0.000393391	0.00344217	9.83e-05	0.000491739	9.83e-05	9.83e-05	0	0.00118017	9.83e-05	0.00177026	0.000196696	0.00609756	0.00688434	9.83e-05	0.000393391	0.00127852	0.000393391	0.00157356	0.00413061	0	9.83e-05	0.00265539	9.83e-05	0	0	0	0.000295043	0.00295043	9.83e-05	0	0.00216365	0	0.00118017	0.000590087	0.000295043	0	9.83e-05	0.000295043	0.000393391	0	0
S-Bi-3	0.000219539	0.0135016	0.00120746	0	0.00559824	0.000329308	0	0	0.000219539	0.00515917	0.000109769	0.000439078	0.000768386	0.000109769	0.000219539	0.000658617	0	0.00197585	0.000219539	0.00768386	0.00515917	0	0.000219539	0.00274424	0.000439078	0.00208562	0.00428101	0	0.000219539	0.00537871	0	0.000109769	0	0.000109769	0.000439078	0.00241493	0.000219539	0	0.00164654	0.000439078	0.000548847	0.00131723	0.000439078	0.000109769	0.000109769	0	0.000329308	0.000329308	0
S1	0.000237079	0.00853485	0.00142248	0.000237079	0.0100759	0.000711238	0	0	0.000355619	0.00367473	0	0.000474158	0.000592698	0.000592698	0	0.000592698	0	0.00142248	0.000948317	0.00711238	0.00746799	0	0.000592698	0.000355619	0	0.000948317	0.00201517	0	0.00011854	0.00616406	0	0	0	0	0.00011854	0.00296349	0.000237079	0	0.00225225	0.00011854	0.00130394	0.000355619	0.000355619	0.000355619	0.000237079	0.000237079	0.000237079	0	0
S2	0.000237982	0.00920197	0.00166587	0.000158655	0.00991591	0.000237982	0	0	0.000634618	0.00618753	0	0.000317309	0.000555291	0.000793273	0	0.000475964	0	0.00126924	0.000158655	0.00896399	0.00483897	7.93e-05	0.000396637	0.00142789	0	0.00253847	0.00301444	0	7.93e-05	0.00618753	0	0	7.93e-05	0	0.000237982	0.000713946	0.000237982	0	0.00150722	0.000237982	0.0008726	0.000237982	0	0.000634618	7.93e-05	0	0	0	0
S3	0.000339982	0.0141659	0.00101995	0	0.00963282	0.000566636	0	0	0.000339982	0.00668631	0.000113327	0.000793291	0.000453309	0.000793291	0.000226655	0.000566636	0	0.000453309	0.000113327	0.00691297	0.006233	0	0.000339982	0.00147325	0	0.00260653	0.00226655	0	0	0.00362647	0	0.000113327	0	0	0.000226655	0.00203989	0.000113327	0	0.00147325	0.000226655	0.00158658	0.000566636	0.000566636	0.000339982	0	0	0	0	0
Legend:
B (Bean alone) = M-I- as found in text
BF (Bean + Fungal inoculum) = M+I- as found in text
Bi (Bean + insect larvae) = M-I+ as found in text
BFi (Bean + Fungal inoculum + insect larvae) = M+I+ as found in text
R = root tissue sample
S = soil sample
S1-S3 = soil without bean/fungus/insect
Replicates 1 to 3 are pools of three samples each.
[truncated: 476 more columns]

## Sheet: 16S_Family
	X028H05.P.BN.P5_unclassified	X0319.6A21	X0319.6E2_unclassified	X0319.6G20	X0319.7L14_unclassified	X11.24_unclassified	X125ds10	X211ds20	X258ds10_unclassified	X32.20_unclassified	X5B.12	A4b	A89_unclassified	ABS.6_unclassified	ABY1_unclassified	Acetobacteraceae	Acidimicrobiales_unclassified	Acidobacteria.5_unclassified	Acidobacteria.6_unclassified	Acidobacteria_unclassified	Acidobacteriaceae	Actinobacteria_unclassified	Actinomycetales_unclassified	Actinospicaceae	Actinosynnemataceae	Aeromonadaceae	agg27_unclassified	AK1AB1_02E	AKIW659	AKIW781_unclassified	AKIW874	AKYG1722_unclassified	Alcaligenaceae	Alicyclobacillaceae	Alphaproteobacteria_unclassified	Alteromonadaceae	Anaerolinaceae	Anaerolineae_unclassified	Anaeroplasmataceae	Armatimonadaceae	At12OctB3_unclassified	auto67_4W	B07_WMSP1_unclassified	B97_unclassified	Bacillaceae	Bacillales_unclassified	Bacteria_unclassified	Bacteriovoracaceae	Bacteroidaceae
R-B1	0	0	0.000353107	0	0.000353107	0.000706215	0	0.000353107	0.000353107	0	0	0	0	0.000353107	0	0	0.000353107	0.000706215	0	0	0.000706215	0	0.00459039	0.000353107	0.00529661	0	0	0	0	0	0	0	0.00176554	0.000706215	0.00141243	0	0	0	0.000353107	0	0	0	0	0	0.00141243	0.000353107	0.00988701	0	0.000353107
R-B2	0	0.000387898	0	0	0.000387898	0	0	0	0	0.000775795	0	0	0	0	0	0.000387898	0.00155159	0.00271528	0	0	0	0.000387898	0.00930954	0.000775795	0.00426687	0	0	0	0	0	0	0	0.00310318	0	0.00155159	0	0	0	0	0	0	0.000387898	0.000387898	0	0.00155159	0.000387898	0.0100853	0	0.000775795
R-B3	0	0	0.000395257	0	0.000790514	0	0	0	0.000395257	0.000395257	0	0	0	0	0	0.000395257	0.00158103	0.00158103	0	0	0.000395257	0.00197628	0.00395257	0	0.0083004	0	0	0	0	0	0	0	0.0027668	0	0.0027668	0.000395257	0	0	0	0	0	0.00158103	0	0	0.000395257	0.00118577	0.0158103	0.000395257	0.00158103
R-BF-1	0	0.00067981	0	0	0	0	0	0	0	0.000339905	0	0.000339905	0	0	0	0	0.000339905	0.00101971	0	0	0.00067981	0.00067981	0.00747791	0	0.00237933	0	0	0	0	0	0	0	0.00203943	0	0.00067981	0.000339905	0	0.000339905	0.000339905	0	0	0	0	0	0.00101971	0.000339905	0.00407886	0	0.000339905
R-BF-2	0	0.000729927	0	0.000729927	0.000729927	0	0	0	0	0	0	0.000364964	0	0	0	0	0	0	0	0	0.000729927	0.00109489	0.00547445	0	0.0040146	0	0	0.000364964	0	0	0	0	0.00328467	0	0.00218978	0.00109489	0	0.000364964	0.000364964	0	0	0.00328467	0	0	0.00474453	0.000729927	0.00583942	0	0
R-BF-3	0	0.000265252	0	0	0.00106101	0	0	0	0	0.000530504	0	0.000530504	0	0	0	0.000795756	0.000265252	0.000795756	0	0	0.000530504	0.000795756	0.00954907	0.000795756	0.00344828	0	0	0	0	0	0	0	0.00371353	0	0.00132626	0.000265252	0	0	0	0	0	0.000265252	0.000265252	0	0.00371353	0.000265252	0.0132626	0	0
R-BFi-1	0	0.000622278	0	0	0.00186683	0	0	0	0	0	0	0	0	0	0	0	0.000311139	0.000933416	0	0	0.000933416	0.000933416	0.011201	0.000311139	0.00373367	0	0	0	0	0	0	0	0.000933416	0.000622278	0.00186683	0.000311139	0	0	0	0	0	0.000933416	0.000622278	0	0.0208463	0.000933416	0.0136901	0.000311139	0
R-BFi-2	0	0.0004095	0.0004095	0	0.000819001	0	0	0	0	0	0	0	0	0	0	0.0004095	0.0004095	0.0020475	0	0	0.001638	0.0012285	0.00982801	0.000819001	0.0045045	0	0	0	0	0	0	0	0.0028665	0.000819001	0.0004095	0.0004095	0	0	0	0	0	0.000819001	0	0.0004095	0.020475	0	0.0102375	0	0.0004095
R-BFi-3	0	0	0.000252016	0	0.000504032	0	0	0	0	0.000504032	0	0	0	0	0	0	0.000252016	0.000504032	0	0	0.000756048	0.000756048	0.00579637	0.000504032	0.00478831	0	0	0	0	0	0	0	0.00176411	0.000504032	0.00201613	0.000252016	0	0	0.000252016	0	0	0.00100807	0.000756048	0	0.0120968	0.000504032	0.0143649	0.000252016	0.000252016
R-Bi-1	0	0.000292912	0	0	0.000585823	0	0	0	0	0	0	0	0	0	0	0	0	0.000292912	0	0.000292912	0.00146456	0.000292912	0.00673697	0.000585823	0.00439367	0	0	0.000585823	0	0	0	0	0.00380785	0.000292912	0.000878735	0.00117165	0	0	0.000292912	0	0	0.000292912	0	0	0.0155243	0.000585823	0.00878735	0	0.000585823
R-Bi-2	0	0.000605144	0.000302572	0	0.002118	0	0	0	0.000302572	0	0.000302572	0.000302572	0	0	0	0.00121029	0.00181543	0.00151286	0	0	0.000605144	0.00121029	0.0121029	0.000605144	0.00514372	0	0	0	0	0	0	0	0.00272315	0.000302572	0.002118	0.000302572	0	0.000302572	0	0	0.000605144	0.000605144	0	0	0.00695915	0	0.0096823	0	0
R-Bi-3	0	0	0.000553557	0	0.000553557	0	0	0	0.000276778	0.000276778	0	0.000553557	0	0	0.000276778	0	0.00138389	0.000276778	0	0.000276778	0.000830335	0.00138389	0.00774979	0.00110711	0.00664268	0	0	0	0	0	0	0	0.00138389	0	0.00221423	0	0	0	0	0	0	0	0	0	0.0210352	0.000276778	0.0196513	0.000276778	0
S-B1	0.000213972	0.00952177	0.000748903	0	0.00577726	0.000320959	0.000320959	0	0	0.00288863	0.00117685	0.000320959	0.000106986	0.000748903	0	0.000748903	0.00534931	0.00502835	0.000106986	0.000106986	0.00224671	0.00267466	0.0023537	0	0.000213972	0.000106986	0.00128383	0.000213972	0	0	0.000106986	0.000213972	0.00395849	0.000106986	0.00224671	0.000213972	0	0	0.000106986	0.000106986	0	0.000427945	0.0031026	0.000427945	0.00085589	0.000748903	0.0222531	0.000213972	0.000106986
S-B2	0.000207426	0.0157644	0.00145198	0.000103713	0.00674134	0.000622278	0	0	0.000622278	0.00435594	0.000518565	0.000622278	0	0.00072599	0.000103713	0.000622278	0.0072599	0.00601535	0.000103713	0.00145198	0.00186683	0.00477079	0.00414852	0	0	0	0.00197055	0.000207426	0.000103713	0.000103713	0.000207426	0	0.000207426	0.000207426	0.00269654	0.000414852	0	0	0	0.000207426	0	0.000622278	0.00290396	0	0.00072599	0.000414852	0.0352624	0.000103713	0
S-B3	0.000176694	0.010955	0.000706776	8.83e-05	0.00565421	0.000265041	0	8.83e-05	0.00088347	0.00494743	0.000618429	0.000618429	0.000265041	0.000530082	0	0.00185529	0.00609595	0.0058309	0	0.00106016	0.00114851	0.00247372	0.00468239	0	0.000530082	0	0.00132521	0.000441735	0.000265041	8.83e-05	0	0	0.000618429	0	0.00291545	0.000441735	0	0.000353388	0	8.83e-05	8.83e-05	0.00194363	0.00406396	8.83e-05	0.000441735	8.83e-05	0.0367524	0	8.83e-05
S-BF-1	0.000417362	0.0116861	0.00114775	0	0.00406928	0.000417362	0	0	0.000521703	0.00469533	0.000521703	0.000417362	0.000208681	0.000417362	0.000104341	0.00156511	0.00323456	0.00615609	0.000104341	0.000834725	0.00177379	0.00250417	0.00406928	0	0.000208681	0	0.00114775	0.000313022	0.000208681	0	0	0	0.000313022	0	0.00406928	0.000104341	0.000104341	0	0.000104341	0	0.000208681	0.00187813	0.00313022	0	0.000626043	0.000626043	0.0376669	0	0
S-BF-2	0.000187266	0.00861423	0.000749064	9.36e-05	0.00524345	0.000655431	0	0	0.000468165	0.00608614	0.000468165	0.000187266	0	0.00102996	0	0.00168539	0.00477528	0.00655431	0	0.000280899	0.00308989	0.00262172	0.00299626	0	9.36e-05	0.000187266	0.00187266	0.000187266	9.36e-05	0	0	9.36e-05	0.000468165	0	0.00262172	0.000187266	0	9.36e-05	0.000187266	9.36e-05	0	0.00177903	0.00271536	0.000187266	0.000749064	0.000468165	0.0270599	0.000280899	0
S-BF-3	0	0.00960326	0.00038801	0.000194005	0.00310408	9.7e-05	0	0	0.000776021	0.00339509	0.00038801	0.000194005	0	0.00038801	0	0.000679018	0.00562615	0.00543215	9.7e-05	0.000776021	0.00174605	0.00223106	0.00291008	0	0.00038801	0.00038801	0.000582016	9.7e-05	9.7e-05	9.7e-05	9.7e-05	0	0.000873024	0	0.00291008	0	0	0	0	0.000194005	0	0.000873024	0.00310408	0.000194005	0.000582016	0.000291008	0.0242507	9.7e-05	0
S-BFi-1	9.39e-05	0.00938967	0.000938967	9.39e-05	0.00544601	0.000469484	0.000187793	0	0.000187793	0.00394366	0.000375587	0.000657277	9.39e-05	0.000375587	9.39e-05	0.00169014	0.00553991	0.00638498	0	0.000657277	0.00262911	0.00366197	0.00535211	9.39e-05	0.000375587	0	0.000938967	0.00028169	0	9.39e-05	0.000187793	9.39e-05	0.00056338	0	0.0029108	0.000187793	9.39e-05	0.00028169	0	9.39e-05	9.39e-05	0.00122066	0.00309859	0.00028169	0.00112676	0.000751174	0.0350235	0.000375587	0
S-BFi-2	8.63e-05	0.00811534	0.001554	0	0.00656134	0.000431667	0	0	0.000777001	0.004403	0.00112233	0.000604334	0	0.00112233	0.000172667	0.000949668	0.00699301	0.00656134	0	0.000690667	0.001554	0.00293534	0.00604334	0	0.000172667	0	0.00164033	0.000259	0	0.000172667	0.000172667	8.63e-05	0.000259	0.000172667	0.00353967	0.000345334	0	0.000172667	0	0	0	0.000690667	0.002331	8.63e-05	0.00146767	0.000518001	0.03367	8.63e-05	0
S-BFi-3	0	0.00789696	0.000940115	0.000188023	0.00601673	0.000282034	9.4e-05	0	0.000564069	0.00376046	0.000564069	0.000376046	0	0.000376046	0	0.00131616	0.00648679	0.00460656	0	0.000470057	0.00206825	0.00451255	0.00282034	0	0.00065808	0	0.00112814	0.000564069	0.000188023	0.000282034	0.000188023	0	0.00065808	9.4e-05	0.0024443	0.000188023	0	9.4e-05	9.4e-05	9.4e-05	9.4e-05	0.00206825	0.00169221	0	0.000940115	0.000564069	0.0319639	0.000470057	0
S-Bi-1	0.000109673	0.011735	0.000987059	0.000109673	0.00679974	0.000438693	0.000219346	0	0.00032902	0.00318052	0.000767712	0.000767712	0.000219346	0.000438693	0	0.0016451	0.00844483	0.00493529	0	0.00142575	0.00186444	0.00361921	0.00427725	0	0	0	0.00175477	0.000219346	0.000109673	0	0.00032902	0	0.000219346	0.000109673	0.00153542	0.000219346	0	0	0	0	0	0.000877385	0.0028515	0.000109673	0.00120641	0.000658039	0.0319149	0.000548366	0
S-Bi-2	0.000295043	0.0110149	0.00088513	0	0.00521243	0.000393391	0	0	0.000393391	0.00344217	0.000491739	9.83e-05	0	0.00118017	9.83e-05	0.0020653	0.00609756	0.00688434	9.83e-05	0.000393391	0.00167191	0.00413061	0.00265539	0	0.000491739	0	0.00118017	0	9.83e-05	0.000295043	0.000393391	0	0.000196696	9.83e-05	0.00186861	0.000196696	0	0.000196696	0	0	0	0.00118017	0.00295043	9.83e-05	0.000786782	0.000196696	0.0329465	0	0
S-Bi-3	0.000219539	0.0135016	0.00120746	0	0.00559824	0.000329308	0	0	0.000219539	0.00515917	0.000439078	0.000109769	0.000219539	0.000658617	0	0.00241493	0.00768386	0.00515917	0	0.000219539	0.00285401	0.00428101	0.00537871	0.000109769	0.000658617	0	0.000548847	0.000109769	0.000109769	0	0.000329308	0	0.000219539	0	0.00186608	0.000219539	0	0.000109769	0.000109769	0.000219539	0.000329308	0.001427	0.00197585	0.000109769	0.00164654	0.000219539	0.0339188	0.000219539	0.0039517
S1	0.000237079	0.00853485	0.00142248	0.000237079	0.0100759	0.000711238	0	0	0.000355619	0.00367473	0.000474158	0.000592698	0	0.000592698	0	0.00177809	0.00711238	0.00746799	0	0.000592698	0.000711238	0.00201517	0.00616406	0	0.00011854	0	0.00130394	0.000355619	0.000237079	0.000237079	0.000237079	0	0.000948317	0.000711238	0.00296349	0.00106686	0	0	0	0.00011854	0.00011854	0.00154101	0.00201517	0	0.000592698	0.000948317	0.0315315	0.00130394	0
S2	0.000237982	0.00920197	0.00166587	0.000158655	0.00991591	0.000237982	0	0	0.000634618	0.00618753	0.000317309	0.000793273	0	0.000475964	0	0.00134856	0.00896399	0.00483897	7.93e-05	0.000396637	0.00166587	0.00301444	0.00618753	0	0.000396637	0	0.0008726	0.000634618	7.93e-05	0	0	0	0.000158655	0.000396637	0.00253847	0.000158655	0	7.93e-05	0	0	0	0.00134856	0.00230049	0.000158655	0.000634618	0.000634618	0.0296684	0	0
S3	0.000339982	0.0141659	0.00101995	0	0.00963282	0.000566636	0	0	0.000339982	0.00668631	0.000793291	0.000793291	0.000226655	0.000566636	0	0.000793291	0.00691297	0.006233	0	0.000339982	0.00158658	0.00226655	0.00362647	0	0.00101995	0	0.00158658	0.000339982	0	0	0	0	0.000113327	0.000793291	0.00215322	0.000566636	0	0	0	0.000113327	0.000226655	0.000906618	0.00203989	0	0.00101995	0.000793291	0.0214189	0.000113327	0
Legend:
B (Bean alone) = M-I- as found in text
BF (Bean + Fungal inoculum) = M+I- as found in text
Bi (Bean + insect larvae) = M-I+ as found in text
BFi (Bean + Fungal inoculum + insect larvae) = M+I+ as found in text
R = root tissue sample
S = soil sample
S1-S3 = soil without bean/fungus/insect
Replicates 1 to 3 are pools of three samples each.
[truncated: 288 more columns]

## Sheet: 16S_Phylum
	Acidobacteria	Actinobacteria	AD3	Armatimonadetes	Bacteria_unclassified	Bacteroidetes	BRC1	Chlamydiae	Chlorobi	Chloroflexi	Cyanobacteria	Elusimicrobia	FBP	FCPU426	Fibrobacteres	Firmicutes	Gemmatimonadetes	GN02	Nitrospirae	OD1	OP11	Planctomycetes	Proteobacteria	Spirochaetes	Tenericutes	Thermi	TM6	TM7	Verrucomicrobia	WPS.2	WS2	WS3
R-B1	0.0201271	0.209393	0.000353107	0.000353107	0.00988701	0.211158	0	0	0	0.0049435	0.000353107	0	0	0	0.000353107	0.00353107	0.00459039	0	0	0	0	0.0109463	0.490113	0	0.000353107	0	0	0.000353107	0.032839	0	0	0.000353107
R-B2	0.0221102	0.284329	0	0	0.0100853	0.188906	0.000387898	0.000775795	0	0.00193949	0.000387898	0.000387898	0.000775795	0	0	0.00620636	0.00232739	0	0.000775795	0	0	0.0116369	0.439488	0	0	0	0	0.000387898	0.0287044	0	0	0.000387898
R-B3	0.026087	0.268379	0	0.000790514	0.0158103	0.22332	0	0.000395257	0	0.00474308	0.00158103	0	0	0	0.000395257	0.00355731	0.00316205	0	0.000395257	0	0	0.012253	0.390909	0.000395257	0	0	0.000790514	0.00118577	0.0454545	0	0	0.000395257
R-BF-1	0.0244731	0.203603	0	0	0.00407886	0.248131	0	0.000339905	0	0.00543848	0.00135962	0	0	0	0	0.00339905	0.00407886	0	0.00101971	0	0	0.0163154	0.446295	0	0.000339905	0	0.000339905	0	0.0407886	0	0	0
R-BF-2	0.0229927	0.192701	0	0.000364964	0.00583942	0.243066	0	0.000729927	0	0.0080292	0.000729927	0	0	0	0	0.00656934	0.00109489	0	0.00145985	0	0	0.0145985	0.44708	0.000364964	0.000364964	0	0.000729927	0.000364964	0.0521898	0	0	0.000729927
R-BF-3	0.0167109	0.209814	0	0.000530504	0.0132626	0.249867	0.000265252	0.000530504	0	0.00503979	0.00132626	0.000265252	0.000530504	0	0	0.00503979	0.00185676	0	0.000530504	0	0	0.0119363	0.450928	0	0	0	0.000795756	0	0.030504	0	0	0.000265252
R-BFi-1	0.0220909	0.301182	0	0.000311139	0.0136901	0.204729	0	0.000933416	0	0.0056005	0.000311139	0	0	0	0	0.0239577	0.00248911	0	0.000622278	0	0	0.0155569	0.35781	0	0	0	0.000311139	0.00124456	0.0488488	0	0	0.000311139
R-BFi-2	0.0176085	0.247338	0	0.0020475	0.0102375	0.212531	0	0.0004095	0	0.0028665	0.0004095	0	0	0	0	0.022932	0.0020475	0	0.000819001	0	0	0.00859951	0.425061	0	0	0	0.0012285	0.0004095	0.0446355	0	0	0.000819001
R-BFi-3	0.0244456	0.203125	0.000252016	0.000756048	0.0143649	0.224546	0	0.000504032	0	0.00705645	0.00126008	0.000504032	0	0	0	0.015373	0.00226815	0	0.000504032	0.000252016	0	0.0138609	0.44254	0	0.000252016	0	0.00100807	0	0.046875	0	0	0.000252016
R-Bi-1	0.0140598	0.124194	0	0.000878735	0.00878735	0.283831	0.000585823	0	0	0.00527241	0.000292912	0.000292912	0	0	0	0.0178676	0.00117165	0	0.00117165	0.000585823	0	0.0102519	0.501757	0	0.000292912	0	0.000292912	0.000292912	0.0281195	0	0	0
R-Bi-2	0.0229955	0.257186	0	0.000907716	0.0096823	0.216641	0.000302572	0.000605144	0.000302572	0.00635401	0	0	0	0	0.000302572	0.00816944	0.00272315	0	0.000907716	0	0	0.0075643	0.427837	0	0	0	0.000907716	0.00121029	0.0347958	0	0	0.000605144
R-Bi-3	0.0207584	0.301135	0	0.00138389	0.0196513	0.181567	0	0.000553557	0	0.00498201	0.00138389	0	0	0	0.000276778	0.0235262	0.00304456	0	0	0.000276778	0	0.00941046	0.401882	0	0	0	0	0	0.0298921	0	0	0.000276778
S-B1	0.14839	0.101637	0.00106986	0.00181876	0.0222531	0.124639	0.000106986	0.000320959	0.000320959	0.0300631	0.000427945	0.00106986	0.000213972	0	0	0.00192575	0.0356264	0	0.0109126	0.000213972	0	0.0745694	0.359046	0.000213972	0.000106986	0	0.000106986	0	0.0758532	0	0.000213972	0.00887985
S-B2	0.173823	0.132856	0.00072599	0.00435594	0.0352624	0.0681394	0.000207426	0.000207426	0.000311139	0.0381664	0.000933416	0.00103713	0	0	0.000622278	0.00165941	0.0401369	0	0.0193943	0.000207426	0	0.075503	0.307924	0	0	0.000207426	0.000311139	0.000829703	0.0868077	0	0.000103713	0.0102676
S-B3	0.178196	0.123156	0.000530082	0.00220868	0.0367524	0.0869335	0	0.000265041	0.000441735	0.0356922	0.000971817	0.0015019	8.83e-05	0	0.00088347	0.000706776	0.0374591	0	0.0136054	8.83e-05	0	0.0696175	0.317254	0	0	0	0.000176694	0.000971817	0.0827812	8.83e-05	0.000176694	0.00945313
S-BF-1	0.19303	0.0995409	0.000521703	0.0028172	0.0376669	0.100376	0.000104341	0.000521703	0.000730384	0.0329716	0.000939065	0.00177379	0.000521703	0	0.000521703	0.00156511	0.0465359	0	0.014086	0.000417362	0	0.0647955	0.308431	0	0.000104341	0	0.000521703	0.00114775	0.0801336	0	0.000521703	0.00970367
S-BF-2	0.162079	0.101966	0.00121723	0.00243446	0.0270599	0.124157	0.000187266	0.000374532	0.000187266	0.027809	0.000374532	0.00280899	9.36e-05	0.000187266	0.000468165	0.00168539	0.0427903	9.36e-05	0.0116105	0.000187266	9.36e-05	0.0776217	0.327154	9.36e-05	0.000187266	0	0.000187266	0.000561798	0.0792135	9.36e-05	0	0.00702247
S-BF-3	0.129304	0.0913765	0.00038801	0.00184305	0.0242507	0.240178	0	9.7e-05	0	0.0218256	0.00038801	0.00155204	0.00038801	9.7e-05	0.000776021	0.00155204	0.03657	0	0.0109613	0.000194005	0	0.0587836	0.301969	0.000194005	0	0	0.000291008	0.000291008	0.0701329	0	0.000679018	0.00591716
S-BFi-1	0.166103	0.135775	0.000375587	0.0028169	0.0350235	0.0944601	0.000187793	0.000187793	0.00028169	0.0393427	0.000751174	0.00169014	0.00028169	0.00028169	0.000187793	0.00225352	0.0346479	0	0.0113615	0.00056338	0	0.0682629	0.315211	0	0	9.39e-05	0.00056338	0.000751174	0.0824413	0	9.39e-05	0.00600939
S-BFi-2	0.157645	0.160148	0.00112233	0.00302167	0.03367	0.0954848	8.63e-05	0.000518001	0.000259	0.0397134	0.000518001	0.00120867	0.000259	0.000172667	0.000777001	0.00293534	0.0413537	0	0.00932401	0.000345334	0	0.0696711	0.281447	8.63e-05	0	8.63e-05	0.000431667	0.001036	0.0903911	0	0.000259	0.00802901
S-BFi-3	0.134624	0.155213	0.000470057	0.00169221	0.0319639	0.109147	0.000470057	0.00065808	0	0.03281	0.000376046	0.000940115	0.000470057	0	0.000564069	0.00178622	0.0349723	0	0.00996522	0.000470057	0	0.0646799	0.332049	0.000188023	9.4e-05	0	0.000376046	0.000470057	0.0779355	0	0.000188023	0.00742691
S-Bi-1	0.171419	0.143014	0.000438693	0.00197412	0.0319149	0.0857644	0.000219346	0.00032902	0.000548366	0.0375082	0.00120641	0.00142575	0.000109673	0	0.00032902	0.00219346	0.0363018	0.000109673	0.0156833	0.000438693	0	0.0697521	0.289757	0	0	0	0.000219346	0.000767712	0.100351	0	0.000109673	0.00811582
S-Bi-2	0.181353	0.115067	0.00137687	0.00275374	0.0329465	0.0848741	9.83e-05	0.000590087	0.000196696	0.038454	0.000491739	0.00127852	0.000491739	9.83e-05	0.000393391	0.00177026	0.0359953	0	0.0156373	0.000393391	0.000196696	0.0691385	0.304583	0	0	0	0.000786782	0.00127852	0.101003	0	0.000196696	0.00855626
S-Bi-3	0.161251	0.154336	0.000658617	0.00219539	0.0339188	0.0779363	0	0.000329308	0.000439078	0.0356751	0.000439078	0.000987925	0.000219539	0.000548847	0.000219539	0.0103183	0.0300768	0	0.0169045	0	0	0.0611416	0.300659	0.000329308	0.000109769	0	0.000768386	0.000548847	0.101647	0	0.000219539	0.00735455
S1	0.155998	0.155405	0.000592698	0.00355619	0.0315315	0.0897345	0.000237079	0.000237079	0.000355619	0.0369844	0.000948317	0.000948317	0.000474158	0.00011854	0.000355619	0.00248933	0.0413703	0	0.00960171	0.000355619	0	0.0763395	0.28651	0	0	0	0.000237079	0.000829777	0.0960171	0	0.000355619	0.00841631
S2	0.155957	0.20046	0.0008726	0.00293511	0.0296684	0.0417262	0.000475964	0.000158655	7.93e-05	0.0487863	0.000317309	0.00134856	0	0	0.000634618	0.00237982	0.0473584	0	0.0113438	7.93e-05	7.93e-05	0.0827384	0.273997	0	0	0	7.93e-05	0.000317309	0.0898778	0.000158655	0.000237982	0.0078534
S3	0.180757	0.161491	0.000679964	0.00283318	0.0214189	0.0610834	0.000453309	0.000793291	0.000339982	0.0400045	0.000679964	0.00192656	0.000226655	0	0.000339982	0.00294651	0.037738	0	0.0167724	0.000566636	0	0.0889619	0.276632	0.000226655	0	0	0.000226655	0.000566636	0.094175	0	0.000566636	0.00759293
Legend:
B (Bean alone) = M-I- as found in text
BF (Bean + Fungal inoculum) = M+I- as found in text
Bi (Bean + insect larvae) = M-I+ as found in text
BFi (Bean + Fungal inoculum + insect larvae) = M+I+ as found in text
R = root tissue sample
S = soil sample
S1-S3 = soil without bean/fungus/insect
Replicates 1 to 3 are pools of three samples each.

## Sheet: ITS_Genus
	Acaulospora	Acaulosporaceae_unclassified	Acremonium	Acrocalymma	Agaricales_unclassified	Agaricomycetes_unclassified	Agrocybe	Alatospora	Alternaria	Amphisphaeriaceae_unclassified	Apiotrichum	Apodus	Apophysomyces	Archaeorhizomyces	Archaeorhizomycetes_unclassified	Arnium	Arthrobotrys	Arthropsis	Articulospora	Ascobolaceae_unclassified	Ascomycota_unclassified	Ascosphaera	Aspergillus	Aureobasidium	Auricularia	Auriculariales_fam_Incertae_sedis_unclassified	Auriculariales_unclassified	Auxarthron	Basidiomycota_unclassified	Biatriospora	Bipolaris	Bisporella	Cadophora	Calvatia	Camarophyllopsis	Candida	Capnodiales_unclassified	Ceratobasidium	Cercophora	Chaetomiaceae_unclassified	Chaetomidium	Chaetomium	Chaetosphaeria	Chaetosphaeriaceae_unclassified	Chaetothyriales_unclassified	Chionosphaeraceae_unclassified	Chrysosporium	Chytridiomycota_unclassified	Cistella
R-B1	0	1.83342e-05	0.000605027	0	0	5.50025e-05	0	0	0.00022001	0	0.022276	1.83342e-05	0	0	0	3.66683e-05	1.83342e-05	0	0	0	0.000550025	0	0.00808536	0	0	1.83342e-05	0	0	0.000385017	0	0	0	0	0	0	0	0	0	0	0.000146673	0	0.00106338	0	0.000495022	0	0	0	0	7.33366e-05
R-B2	0	0	0.000363539	0	0	1.91336e-05	0	0	0.000401806	0	0.0046112	0	0	0	0	7.65345e-05	0.000133935	0	3.82673e-05	0	0.000612276	0	0.000133935	0	0	3.82673e-05	0	0	0.000612276	0	0	0	0	0	0	0	0	0	0	0.000248737	0	0.000822746	0	7.65345e-05	0	0	0	0	0.000133935
R-B3	0	0	0.000367168	0	1.83584e-05	3.67168e-05	0.000128509	0	0.00126673	0	0.00200106	1.83584e-05	0	0	0	7.34336e-05	0.000146867	0	0	0	0.0011015	0	0.00123001	0	1.83584e-05	3.67168e-05	0	0	0.00139524	0	1.83584e-05	0	0	0	0	0	0	0	0	0.000275376	0	0.00121165	5.50752e-05	0.000312093	7.34336e-05	0	0	0	1.83584e-05
R-BF-1	0	0	0.000292959	0	0.000190423	5.85917e-05	0	0	0.000893524	0	0.00764622	0	0	0	0	0.000249015	0	0	0	0	0.000937468	0	0.000307607	0	2.92959e-05	0	0	0	0.000966764	0	0	4.39438e-05	0	0	0	0	0	0	0	0.000278311	0	0.0025048	0	0.000117183	8.78876e-05	0	0	0	8.78876e-05
R-BF-2	0	0	0.000361126	4.24854e-05	8.49708e-05	0.000106213	0.00424854	0	0.000191184	0	0.00172066	0	0	0	0	0.000106213	2.12427e-05	0	0	0	0.00271907	0	0.000212427	0	0	0	0	0	0.000977164	0	0	0	0	0	0	0.000106213	0	0.000106213	0	0.000127456	0	0.000743494	2.12427e-05	0.000913436	0.000106213	0	0	0	0.000169942
R-BF-3	0	2.23339e-05	0.000781686	0	2.23339e-05	0.000111669	0.00176438	0	0.00040201	0	0.0155221	0	0	0	0	0.000111669	2.23339e-05	0	0	0	0.00154104	0	8.93356e-05	0	4.46678e-05	2.23339e-05	0	0	0.0041541	0	0	0.000245673	0	0	0	0.000111669	0	0	0	0.000201005	2.23339e-05	0.00122836	4.46678e-05	0.000111669	6.70017e-05	0	0	0	4.46678e-05
R-BFi-1	2.26747e-05	2.26747e-05	0.000453494	4.53494e-05	0.000408145	0.000113374	0	0	0.000294771	0	0.00122443	0	0	2.26747e-05	0	0.000158723	0	0	4.53494e-05	0	0.00145118	0	0.000294771	0	6.80241e-05	0	0	0	0.00303841	0	2.26747e-05	0	0	0	0	0	0	0	0	0.000476169	0	0.0040361	0	0.000113374	0	0	0	0	0.000249422
R-BFi-2	0	0	0.000428633	0	0.000782721	0.000969083	0.000223634	0	0.000242271	0	0.00136044	3.72724e-05	0	0	0	0.000186362	5.59086e-05	0	0	0	0.000819993	0	0	0	3.72724e-05	0	0	0	0.00132317	0	0	0	0	0	0	0	0	1.86362e-05	0	0.000857265	0	0.00396951	0	0.000186362	1.86362e-05	0	0	0	0.00014909
R-Bi-1	0	0	0.000702541	0	0.00035127	0	5.01815e-05	0	0.000150544	0	0.011157	1.67272e-05	0	0	0	0	1.67272e-05	0	3.34543e-05	0	0.00102036	0	0.00011709	0	0	1.67272e-05	0	0	0.000836358	0	0	0	0	0	0	0	0	0	0	0.000200726	3.34543e-05	0.00704214	0	6.69087e-05	3.34543e-05	0	0	0	0.00011709
R-Bi-2	0	0	0.000124341	0	0.000522232	4.97364e-05	0.00131801	0	0.000223814	0	0.00706257	4.97364e-05	0	0	0	0.000447628	0	0	2.48682e-05	0	0.00188998	0	0	0	4.97364e-05	0	0	0	0.000248682	0	0	0	0	0	0	2.48682e-05	0	0	0	0.000248682	0	0.00290958	0	0.000198946	4.97364e-05	0	0	0	0
R-Bi-3	0	0	0.00049234	3.78723e-05	0.000473404	1.89362e-05	0	0	0.00160957	0	0.00160957	0	0	0	0	0.000151489	5.68085e-05	0	0	0	0.000871064	0	0.000265106	0	0	0	0	0	0.00274574	0	0	0	0	0	0	3.78723e-05	0	0	0	0.000302979	0	0.00333277	3.78723e-05	0.000454468	0	0	0	0	9.46808e-05
S-B1	0	0	0.00226802	0	0.0141998	0.0132137	0	0	0.00157775	0	0.204911	0.00271176	0.000739572	0.00655754	0	0	0.00128192	0	0.000493048	0.000345134	0.0313085	0.000147914	0	0	0	0	4.93048e-05	0	0.0982645	0	0	0	0	0	0	0	0	0	0	0.00636032	0	0.00236663	0	0.000986096	0	0	0	0	0
S-B2	0.000120048	0	0.00260104	0.00040016	0.0251301	0.0112445	0	0	0.000640256	0.000240096	0.0589036	0.000360144	0	0.0052421	0	0.00104042	0.000360144	0	0.000480192	0.000560224	0.0276911	0	0.000360144	0	0	0	0.000320128	0.000320128	0.0482593	0	0	0	0	0	0	0.00040016	0	0	0	0.00684274	0	0.00760304	0.000720288	0.00996399	0	0.000840336	0	0	0.000240096
S-B3	0	0	0.00295826	0.000252534	0.0215376	0.00999315	3.60763e-05	0	0.00194812	0	0.0361846	0.000721527	0.000180382	0.0126989	0	0.000505069	0.00252534	0	0.000144305	0	0.0618348	3.60763e-05	0	3.60763e-05	0	0	0	0	0.0842022	0	0	0	0	0.000180382	0	0	0	0	0	0.00584437	0	0.00266965	0	0.00393232	0	0	7.21527e-05	0	0.000144305
S-Bi-1	0	0	0.00592563	0	0.012408	0.00914695	0	0	0.000397693	0	0.00286339	0.00111354	0	0.00139193	0.000198847	0.00322132	0.000159077	0	0	0	0.0141181	3.97693e-05	0.000517001	0	0.000676079	0	0	0	0.0172599	0	0	0	0.000238616	0	0	0.000437463	3.97693e-05	0	0	0.010857	0	0.0204017	0.000318155	0.000437463	0	0	0	0.000556771	0.000914695
S-Bi-2	0.000766284	0	0.00322646	0	0.00786449	0.0140351	0.00145191	0	0.00221819	0	0.0141157	0	0	0.000443638	0	0.000806614	0.00108893	0	0.000322646	0	0.010849	0	0.00100827	0	0	0	0	0	0.0987699	0	0	0	0	0	0	0	0	0	0	0.0143981	0	0.0304094	8.06614e-05	0.00100827	0	0	0	0.00237951	0
S-Bi-3	0.000207569	0	0.00294057	0	0.0132498	0.0126963	0	0	0.00214488	0	0.0166401	0.00145299	0	0.00505085	0	0.000657303	0.00013838	0	0.000207569	0.000968657	0.0305473	0.00013838	0	0	0.000449734	0	0	0	0.0236629	0	0	6.91898e-05	6.91898e-05	0	0.000415139	0.000415139	0	0	0	0.0161904	3.45949e-05	0.0100671	0.000345949	0.00228326	0	0	0.000415139	0	0.000449734
S-BF-1	0	0	0.000659568	0	0.0143221	0.0120607	0	0	0.00179026	0	9.42241e-05	0	0	0.00254405	0	0	0.00113069	0	0	0	0.0498445	0	0	0	0	0	0	0	0.0654857	0	0	0	0.00113069	0	0	9.42241e-05	0	0	0	0.01093	0	0.00885706	0	0.00603034	0	0	0	0	0
S-BF-2	0	0	0.00360193	0	0.0088227	0.0039257	0.0226233	0	0.00165931	0	0.00437088	0	0	0.00408758	0	0.00267109	8.09422e-05	0	0.000404711	0	0.0201141	0	0.00449229	0	0	0	0	0.00105225	0.0761666	0	0	0	0	0	0	0	0	0	0	0.00692056	0.000526124	0.00388522	0.000485653	0.00250921	0	0	0	0	0
S-BF-3	6.24376e-05	0	0.00118631	0.000187313	0.00705544	0.00842907	0.000187313	0	0.00224775	0	0.0505744	0.0004995	0	0.00106144	0	0.000312188	6.24376e-05	0.000312188	0.000999001	0.029533	0.0227273	6.24376e-05	0.000624376	6.24376e-05	0.00124875	0	0	0	0.0357143	0	0	0.000749251	0.000124875	0	0	0.00024975	0	0	0	0.0156718	0	0.011988	0.000686813	0.00618132	6.24376e-05	0	0	0	0
S-BFi-1	0	0	0.00338658	0	0.0143045	0.025374	0.00161747	0	0.00409422	0	0	0.00252729	0	0.00247675	0	0.00227457	0	0.000303275	0.000556005	0	0.0335119	0	0	0	0	0	0	0	0.0193085	0	0	0	0	0	0	0	0	0	0.000707643	0.0171351	0	0.0236555	0	0.00237566	0.00146583	0	0	0	0
S-BFi-2	0	0	0.00288748	0.000888455	0.00266536	0.00946204	0.00186575	0	0.00151037	0	0.00604149	0.00106615	0	0.00222114	0.00275421	0.000533073	0.000133268	0	0.000177691	0	0.0418906	0	0.00048865	0	0	0.000133268	4.44227e-05	0.000355382	0.0368264	0	0	0.000177691	0.000222114	4.44227e-05	0	0	0	0	4.44227e-05	0.0118609	0	0.0271423	0.000621918	0.0074186	0.000355382	0	0	0.000133268	0
S-BFi-3	0.000163479	0	0.00245218	0.000122609	0.00470002	0.00425045	0.00122609	0	0.00114435	0	0.0017574	0.000163479	0.000163479	0.000449567	0	0.000940003	8.17394e-05	0	0.00110348	4.08697e-05	0.0194949	0.00114435	0.000286088	0.000286088	0.000163479	0	0	0.000286088	0.0321645	0	0	0	0.000204349	0	0.000204349	8.17394e-05	0	0	0	0.0231323	0	0.0189227	0.00110348	0.00449567	0.000204349	0	0.000122609	0.00138957	0.000286088
S1	0	0	0.00536867	0.000456908	0.0275858	0.0116512	0	0.000285567	0.000628248	0	0.0042264	0.0029699	0.000628248	0.00988063	5.71135e-05	0.0029699	0.000114227	0.000114227	0.000514021	0.000628248	0.0496887	0	0.000114227	0	0.000114227	5.71135e-05	0.000114227	0.000285567	0.0296419	0	0	0	0.00017134	0	0	0.000342681	5.71135e-05	5.71135e-05	0	0.00902393	0.0017134	0.00793877	0.000685362	0.00999486	0.00228454	5.71135e-05	0.000114227	0	0.000913816
S2	8.68847e-05	0	0.00364916	0	0.0296711	0.00886224	0	0.000173769	0.00073852	0.00091229	0.0354055	0.0076893	0.000347539	0.00938355	0	0.00073852	0.000260654	0.000304097	0.000304097	0.000217212	0.0407055	0	0.000781963	0.000217212	0.000825405	0.000173769	0.000521308	0.000260654	0.0104696	4.34424e-05	0	0.000390981	0.000347539	0	0	4.34424e-05	0	0	0	0.00834094	0.000564751	0.00556062	0.000304097	0.0404448	0.00247622	0	0.000217212	0	0
S3	0.000185431	0	0.00361591	0.000494483	0.0323887	0.00750997	0	0.000154526	0.00135983	0.000649009	0.0101369	0.00448126	0.000339957	0.0110332	3.09052e-05	0.00108168	0.000556294	0.000309052	9.27156e-05	9.27156e-05	0.0468214	0	0.000154526	0	0.000401768	0	0	0.000618104	0.0203356	0.000154526	0	0	9.27156e-05	0	0.000247242	0	0	0	0	0.0160398	0.00188522	0.00803536	0.00123621	0.00927156	0.00105078	0	0.000154526	0	0.000401768
Legend:
B (Bean alone) = M-I- as found in text
BF (Bean + Fungal inoculum) = M+I- as found in text
Bi (Bean + insect larvae) = M-I+ as found in text
BFi (Bean + Fungal inoculum + insect larvae) = M+I+ as found in text
R = root tissue sample
S = soil sample
S1-S3 = soil without bean/fungus/insect
Replicates 1 to 3 are pools of three samples each.
[truncated: 335 more columns]

## Sheet: ITS_Family
	Acaulosporaceae	Agaricaceae	Agaricales_fam_Incertae_sedis	Agaricales_unclassified	Agaricomycetes_fam_Incertae_sedis	Agaricomycetes_unclassified	Amniculicolaceae	Amphisphaeriaceae	Annulatascaceae	Antennulariellaceae	Apiosporaceae	Archaeorhizomycetaceae	Archaeorhizomycetes_unclassified	Archaeosporaceae	Arthrodermataceae	Ascobolaceae	Ascomycota_fam_Incertae_sedis	Ascomycota_unclassified	Ascosphaeraceae	Auriculariales_fam_Incertae_sedis	Auriculariales_unclassified	Basidiomycota_unclassified	Bionectriaceae	Bolbitiaceae	Botryosphaeriaceae	Cantharellales_fam_Incertae_sedis	Capnodiales_fam_Incertae_sedis	Capnodiales_unclassified	Cephalothecaceae	Ceratobasidiaceae	Ceratocystidaceae	Ceratostomataceae	Chaetomiaceae	Chaetosphaeriaceae	Chaetothyriaceae	Chaetothyriales_fam_Incertae_sedis	Chaetothyriales_unclassified	Chionosphaeraceae	Chytridiomycota_unclassified	Claroideoglomeraceae	Clavariaceae	Clavicipitaceae	Coniochaetaceae	Cordycipitaceae	Corticiaceae	Cucurbitariaceae	Cunninghamellaceae	Cystobasidiaceae	Cystobasidiomycetes_fam_Incertae_sedis
R-B1	1.83342e-05	5.50025e-05	0	0	0	5.50025e-05	0	0	0	3.66683e-05	0	0	0	0	0	0	0	0.000550025	0	1.83342e-05	0	0.000385017	0.0207543	0	1.83342e-05	0	0	0	0	5.50025e-05	0.000348349	0	0.00124672	0.000641696	0.000568359	0	0	0	0	0	0	0.00749867	1.83342e-05	3.66683e-05	0	3.66683e-05	0	0	0
R-B2	0	3.82673e-05	0	0	0	1.91336e-05	0	0	0	0	0	0	0	0	0	0	0	0.000612276	0	3.82673e-05	0	0.000612276	0.0181004	0	9.56681e-05	0	0	0	0	0.00197076	7.65345e-05	0	0.00118629	0.00021047	0.000363539	0	0	0	0	3.82673e-05	0	0.00585489	0	1.91336e-05	0.000114802	3.82673e-05	1.91336e-05	0	0
R-B3	0	1.83584e-05	0	1.83584e-05	0	3.67168e-05	0	3.67168e-05	0	0	0	0	0	0	0	0	0	0.0011015	0	5.50752e-05	0	0.00139524	0.0186338	0	0.00011015	5.50752e-05	0	0	0	0	0	0	0.00156046	0.00045896	0.000201942	0	7.34336e-05	0	0	0	0	0.00664574	1.83584e-05	0.000165226	0	0.00091792	1.83584e-05	0	3.67168e-05
R-BF-1	0	1.46479e-05	0	0.000190423	0	5.85917e-05	0	0	0	4.39438e-05	0	0	0	0	0	0	0	0.000937468	0	2.92959e-05	0	0.000966764	0.0227922	0	1.46479e-05	0.000175775	0	0	0	8.78876e-05	0	0	0.00309071	0.000395494	0.000556622	0	8.78876e-05	0	0	2.92959e-05	0	0.00477523	0	0.000102536	0.00238761	0.000527326	1.46479e-05	0	0
R-BF-2	0	4.24854e-05	0	8.49708e-05	4.24854e-05	0.000106213	0	0	0	4.24854e-05	0	0	0	0	0	8.49708e-05	0	0.00271907	0	0	0	0.000977164	0.0244503	4.24854e-05	0	0	0	0	0	0.000148699	0.000127456	0	0.00146575	0.00112586	0.000679766	0	0.000106213	0	0	4.24854e-05	8.49708e-05	0.00575677	0	0.000509825	0.000297398	6.37281e-05	0	0	0
R-BF-3	2.23339e-05	2.23339e-05	0	2.23339e-05	2.23339e-05	0.000111669	0	0	0	6.70017e-05	0	0	0	0	0	0	0	0.00154104	0	6.70017e-05	0	0.0041541	0.0533333	2.23339e-05	0.000178671	0	4.46678e-05	0	0	0	4.46678e-05	0	0.00169738	0.000335008	0.000893356	0	6.70017e-05	0.000178671	0	0	0	0.00846454	0	0	0.000111669	0.000156337	2.23339e-05	0	0
R-BFi-1	4.53494e-05	0.000204072	0	0.000408145	0.000997687	0.000113374	0	0	0	0	0	2.26747e-05	0	0	0	0	0	0.00145118	0	6.80241e-05	0	0.00303841	0.0223573	0.000453494	4.53494e-05	0	2.26747e-05	0	0	0.000113374	0.0259625	0	0.00489774	0.000317446	0.000362795	0	0	0	0	0	0	0.0123577	0	4.53494e-05	0	0.000226747	2.26747e-05	0	0
R-BFi-2	0	5.59086e-05	0	0.000782721	0	0.000969083	0	0	0	3.72724e-05	0	0	0	1.86362e-05	0	0	0	0.000819993	0	3.72724e-05	0	0.00132317	0.024693	7.45448e-05	0	1.86362e-05	0	0	0	3.72724e-05	1.86362e-05	0	0.00486405	0.000298179	0.000838629	0	1.86362e-05	0	0	0	0	0.00482678	0	0.00126726	0.000447269	0.000279543	0	0	0
R-Bi-1	0	0.00011709	0	0.00035127	3.34543e-05	0	0	0	0	0	0	0	0	0	0	0	0	0.00102036	0	1.67272e-05	0	0.000836358	0.0236355	0	8.36358e-05	6.69087e-05	0	0	0	5.01815e-05	0	0	0.00767777	0.000167272	0.000367998	0	3.34543e-05	0	0	0	0	0.00511851	0	3.34543e-05	0.000986903	0.000133817	0.00023418	0	1.67272e-05
R-Bi-2	0	7.46046e-05	0	0.000522232	0	4.97364e-05	0	0	0	0	0	0	0	0	0	7.46046e-05	0	0.00188998	0	4.97364e-05	0	0.000248682	0.0183279	0.00169104	7.46046e-05	0	0	0	0	0.000174077	0.000298418	0	0.00343181	0.000497364	4.97364e-05	0	4.97364e-05	2.48682e-05	0	0	0	0.0043768	0	0	0.00216353	0.000198946	7.46046e-05	0	0
R-Bi-3	0	3.78723e-05	0	0.000473404	1.89362e-05	1.89362e-05	0	0	0	5.68085e-05	0	0	0	0	0	0	0	0.000871064	0	0	0	0.00274574	0.0422845	0	1.89362e-05	0	0	0	0	1.89362e-05	0.0010983	0	0.00420383	0.000549149	0.000284042	0	0	0	0	5.68085e-05	0	0.00532106	0	0	0.000321915	0.000416596	3.78723e-05	5.68085e-05	0
S-B1	0	0	0	0.0141998	0.00197219	0.0132137	0	0	0	0.0010354	0	0.00655754	0	0.000690267	0	0.000345134	0	0.0313085	0.000147914	0	4.93048e-05	0.0982645	0.0142984	0.000443743	0	0	0	0	0	0.000640962	0	4.93048e-05	0.00872695	0.000986096	0.000542353	0	0	0	0	0	0.00266246	0.0113401	0.00123262	0	0	0.00251454	0	0	0.000986096
S-B2	0.000120048	0.00232093	0	0.0251301	0	0.0112445	0	0.000240096	0	0	0	0.0052421	0	0	0	0.0020008	4.0016e-05	0.0276911	0	0	0.000320128	0.0482593	0.0203681	0.00388155	0	0	0	0	0	0	0	4.0016e-05	0.0158063	0.0110044	0.00152061	0	0	0.000840336	0	0.000120048	0.00444178	0.0157663	0.00132053	0.00136054	0	0.00020008	0.000480192	0.00020008	0.00020008
S-B3	0	0.00144305	0	0.0215376	0.000541145	0.00999315	0.000108229	0	0	0	0	0.0126989	0	0.000505069	0	0	3.60763e-05	0.0618348	3.60763e-05	0	0	0.0842022	0.0143945	0	0	0	0	0	0	0	0	7.21527e-05	0.00865832	0.0041127	0.00115444	0.000216458	0	0.000288611	0	0.000108229	0.00483423	0.017028	0.0012266	3.60763e-05	0	0.000757603	0	0	0.00068545
S-Bi-1	0	0.000119308	0	0.012408	0.00202824	0.00914695	0	0	0	0	0	0.00139193	0.000198847	0	0	0.0150726	0	0.0141181	3.97693e-05	0.000676079	0	0.0172599	0.0118513	0.00147147	0	0	0	3.97693e-05	0	0.000159077	0	0	0.0321734	0.000755617	0.00123285	0	0	0.000318155	0.000556771	0	0.000914695	0.0178962	0	7.95387e-05	0.00119308	0.000795387	0.00425532	0	0.00190893
S-Bi-2	0.000766284	0.000766284	0	0.00786449	0	0.0140351	0	0	0	0	0	0.000443638	0	0.000887276	0	0.00116959	0	0.010849	0	0	0	0.0987699	0.0172615	0.00112926	0	0.000846945	0	0	0	0	0.000161323	0.000120992	0.0448074	0.00108893	0	0	0	0	0.00237951	0	0	0.0168986	0.000443638	0.000161323	0	0.000725953	0.000927606	0	0.00205687
S-Bi-3	0.000207569	0.00190272	0.000415139	0.0132498	0.00723033	0.0126963	0	0	0	0	0	0.00505085	0	0.000934062	0	0.00536221	0	0.0305473	0.00013838	0.000449734	0	0.0236629	0.00930603	0.000311354	0	0.000276759	0.000311354	0	0.000276759	0	0	0	0.026811	0.00276759	0.000103785	0	0	0.00013838	0	6.91898e-05	0.00152218	0.0381582	0.00197191	0	0	0.0020411	0.00159137	0	0.000691898
S-BF-1	0	0.00150759	0	0.0143221	0.000753793	0.0120607	0	0	0	0	0	0.00254405	0	0.000659568	0	0	9.42241e-05	0.0498445	0	0	0	0.0654857	0.0159239	0.000376896	0.000282672	0	0	0	0	0	0	0	0.0197871	0.00603034	0.000659568	0	0	0	0	0	0.00358051	0.0265712	0	0	0	0.00179026	0	0	0.000565344
S-BF-2	0	0.000607066	0	0.0088227	0.000971306	0.0039257	0	0	0	0	0	0.00408758	0	0	0	0.00295439	4.04711e-05	0.0201141	0	0	0	0.0761666	0.0175645	0.000445182	0	0	0	0	0	4.04711e-05	0.000242827	0.000161884	0.0129912	0.00303533	0	0	0	0	0	0	0.00145696	0.0378405	0.00157837	0	0	0.000647537	0	0	0
S-BF-3	6.24376e-05	0.000874126	0	0.00705544	0.00137363	0.00842907	0	0	0	0	0	0.00106144	0	0.000312188	0	0.0304071	0	0.0227273	6.24376e-05	0.00124875	0	0.0357143	0.0181693	0.000437063	0	0	0	0	0	0	6.24376e-05	0	0.0289086	0.00730519	0.00118631	0	6.24376e-05	0.000187313	0	0	0.00118631	0.0378372	0.000999001	0	0	0.00287213	0.000312188	0	0.000187313
S-BFi-1	0	0.00257784	0	0.0143045	0.00262839	0.025374	0.0829964	0	0	0	5.05459e-05	0.00247675	0	0	0	0.000101092	5.05459e-05	0.0335119	0	0	0	0.0193085	0.00262839	0.000556005	0	0	0	0	0	0	0	0.000151638	0.0432167	0.00272948	0.00161747	0	0.00146583	0	0	0	0.00333603	0.0920441	0.00131419	0.000202184	0	0.000707643	0	0	0.000353821
S-BFi-2	0	0.0029319	0	0.00266536	0.000621918	0.00946204	4.44227e-05	0	0	0.000177691	0	0.00222114	0.00275421	0	0	0.000444227	4.44227e-05	0.0418906	0	0.000133268	4.44227e-05	0.0368264	0.0164808	0.0015548	4.44227e-05	4.44227e-05	0	0	0	0.000133268	0	0	0.0416241	0.00830705	0.000355382	0	0.000355382	0	0.000133268	4.44227e-05	0.00319844	0.0416685	0.000310959	0	0	0.00173249	0.000710764	0	0.000133268
S-BFi-3	0.000163479	0.000286088	0.000204349	0.00470002	0.000735655	0.00425045	0	0	0	0.000122609	4.08697e-05	0.000449567	0	0	0.000122609	4.08697e-05	0	0.0194949	0.00114435	0.000163479	0	0.0321645	0.0116479	0.00249305	4.08697e-05	8.17394e-05	0	0	0.000122609	0	8.17394e-05	0	0.0445071	0.00568089	0.000613046	0	0.000204349	0	0.00138957	0	0.000653915	0.0528037	0.00110348	0	0	0.00416871	4.08697e-05	0	0.000286088
S1	0	0.00228454	0	0.0275858	0.00988063	0.0116512	0	0.000228454	0.000799589	0	0	0.00988063	5.71135e-05	0.00017134	0	0.01108	0	0.0496887	0	0.00017134	0.000114227	0.0296419	0.00439774	0.000456908	0	0	0	5.71135e-05	0	0.00017134	0.000114227	0	0.0217602	0.0126221	0.00342681	0	0.00228454	5.71135e-05	0	5.71135e-05	0.00525444	0.0206751	0.000799589	0.000114227	0	0.00177052	0.000285567	0	0.000342681
S2	8.68847e-05	0.000999175	0	0.0296711	0.00156393	0.00886224	0	0.00104262	0.000130327	0.000390981	0	0.00938355	0	4.34424e-05	8.68847e-05	0.00152048	0	0.0407055	0	0.000999175	0.000521308	0.0104696	0.00291064	0.000434424	4.34424e-05	0	0.000130327	0	0	0	0	4.34424e-05	0.0164647	0.0415309	0.00556062	0.00073852	0.00247622	0	0	0.000217212	0.00447456	0.0216777	0.00169425	0	0	0.00390981	0	8.68847e-05	0.000781963
S3	0.000185431	0.00210155	0.000247242	0.0323887	0.00540841	0.00750997	0	0.000649009	0.000556294	0	0	0.0110332	3.09052e-05	0	0	0.0114349	0	0.0468214	0	0.000401768	0	0.0203356	0.00448126	0	0	0	0	0	0	0	0.000216336	0.000309052	0.0282783	0.0116513	0.00432673	0	0.00105078	0	0	9.27156e-05	0.00559384	0.0217882	0.000679915	6.18104e-05	0	0.00154526	0.000278147	6.18104e-05	0.000556294
Legend:
B (Bean alone) = M-I- as found in text
BF (Bean + Fungal inoculum) = M+I- as found in text
Bi (Bean + insect larvae) = M-I+ as found in text
BFi (Bean + Fungal inoculum + insect larvae) = M+I+ as found in text
R = root tissue sample
S = soil sample
S1-S3 = soil without bean/fungus/insect
Replicates 1 to 3 are pools of three samples each.
[truncated: 161 more columns]

## Sheet: ITS_Phylum
	Ascomycota	Basidiomycota	Chytridiomycota	Ciliophora	Fungi_unclassified	Glomeromycota	Rozellomycota	unclassified_Fungi	Zygomycota
R-B1	0.421099	0.0498139	5.50025e-05	0	0.52729	0.00022001	0	0	0.00152174
R-B2	0.353781	0.0988826	5.74009e-05	0	0.543873	0.000191336	0	0	0.00321445
R-B3	0.38806	0.0346056	0	0	0.574636	7.34336e-05	0	0	0.00262525
R-BF-1	0.356707	0.0235685	4.39438e-05	0	0.615199	0.000161127	0	0	0.00432114
R-BF-2	0.341795	0.0122995	0	0	0.641636	0.000276155	0	0	0.00399363
R-BF-3	0.473523	0.0278727	0.000335008	0	0.490631	0.000268007	0	0	0.00737018
R-BFi-1	0.434629	0.0105211	6.80241e-05	0	0.550088	0.00038547	0	0	0.00430819
R-BFi-2	0.365139	0.00954174	0	0	0.602098	5.59086e-05	7.45448e-05	0	0.0230903
R-Bi-1	0.366057	0.020725	0	0	0.604854	3.34543e-05	0	0	0.00833013
R-Bi-2	0.333607	0.0340943	0	0	0.629737	0.000248682	0	2.48682e-05	0.00228787
R-Bi-3	0.453313	0.0111913	0.000132553	0	0.5308	0.000113617	0	0	0.00445
S-B1	0.28439	0.453358	0.0192289	0.000640962	0.14609	0.0010354	0.00152845	0	0.0937284
S-B2	0.340936	0.309364	0.017607	0.000440176	0.198319	0.000720288	0.000680272	8.0032e-05	0.131853
S-B3	0.336773	0.258126	0.0180742	0.000216458	0.304196	0.00108229	0.000288611	0.000613298	0.0806306
S-Bi-1	0.296719	0.129608	0.0568304	0.0351561	0.224816	0.000835156	0.000238616	0.00059654	0.2552
S-Bi-2	0.317524	0.193587	0.030611	0.000483969	0.240774	0.00165356	0.000846945	0.000241984	0.214277
S-Bi-3	0.405556	0.135889	0.028264	3.45949e-05	0.277278	0.0013492	0.00114163	0.000276759	0.150211
S-BF-1	0.283709	0.159616	0.036182	0.000376896	0.336663	0.000659568	0.000942241	0.000659568	0.181193
S-BF-2	0.262374	0.188069	0.0376381	0.000242827	0.389251	0.00194261	0.00117366	0.00178073	0.117528
S-BF-3	0.390297	0.173389	0.0452672	0.000749251	0.2126	0.000749251	0.00106144	0.000312188	0.175574
S-BFi-1	0.607713	0.158866	0.0224424	5.05459e-05	0.123332	0.000454913	0.000454913	5.05459e-05	0.0866357
S-BFi-2	0.444805	0.154147	0.0205233	8.88455e-05	0.220825	0.0019546	0.000799609	0.00048865	0.156368
S-BFi-3	0.388426	0.147049	0.0478993	0	0.254087	0.000735655	0.000531306	0.000408697	0.160863
S1	0.558113	0.239762	0.0293563	0.000285567	0.102062	0.00217031	0.000799589	5.71135e-05	0.0673939
S2	0.619271	0.232286	0.0213736	0	0.0691168	0.000521308	4.34424e-05	4.34424e-05	0.0573439
S3	0.529654	0.232067	0.034552	6.18104e-05	0.11234	0.0023488	0.000587199	6.18104e-05	0.0883271
Legend:
B (Bean alone) = M-I- as found in text
BF (Bean + Fungal inoculum) = M+I- as found in text
Bi (Bean + insect larvae) = M-I+ as found in text
BFi (Bean + Fungal inoculum + insect larvae) = M+I+ as found in text
R = root tissue sample
S = soil sample
S1-S3 = soil without bean/fungus/insect
Replicates 1 to 3 are pools of three samples each.
